# Supplementary material for: Integrin Beta 5 Is a Prognostic Biomarker and Potential Therapeutic Target in Glioblastoma
Source: Front Oncol. 2019 Sep 20;9:904. doi: 10.3389/fonc.2019.00904 (PMC6764112; doi:10.3389/fonc.2019.00904)
Supplement: Table S1 — Antibodies used in this study. [file Table_1.XLSX]

## Sheet: Sheet1
Antibody	Brand	Catalog number
ITGB5	abcam	ab15459
ITGB5	Santa cruz	sc-398214
MMP2	abcam	ab37150
MMP9	Cell signaling technology	#13667
Vimentin	Proteintech	10366-1-AP
N-Cadherin	Proteintech	22018-1-AP
E-Cadherin	Proteintech	20874-1-AP
NF-κB p65(S536)	Cell signaling technology	3033S
NF-κB p65(D14E12)	Cell signaling technology	8242S
HRP-conjugated Affinipure Goat Anti-Mouse IgG(H+L)	Proteintech	SA00001-1
HRP-conjugated Affinipure Goat Anti-Rabbit IgG(H+L)	Proteintech	SA00001-2
