# Supplementary material for: Integrin Beta 5 Is a Prognostic Biomarker and Potential Therapeutic Target in Glioblastoma
Source: Front Oncol. 2019 Sep 20;9:904. doi: 10.3389/fonc.2019.00904 (PMC6764112; doi:10.3389/fonc.2019.00904)
Supplement: Table S3 — Intercellular vesicle-related genes. [file Table_3.XLSX]

## Sheet: GO_INTRACELLULAR_VESICLE
EXTRACELLULAR VESICLE AND SECRETORY VESICLE GENES
A1BG
A2M
AAK1
ABCA1
ABCA12
ABCA2
ABCA3
ABCB4
ABCC4
ABCC8
ACP2
ACPP
ACR
ACRBP
ACRV1
ACSBG1
ACTN1
ACTN2
ACTN4
ADA
ADAM10
ADAM15
ADAM8
ADAMTS1
ADC
ADD2
AFTPH
AGFG1
AGTRAP
AHCY
AHNAK2
AHSG
AIMP1
AKAP3
AKT2
ALB
ALDOA
AMBRA1
AMN
AMOT
AMOTL1
AMOTL2
AMPH
ANG
ANGPTL6
ANKRD27
ANP32E
ANXA1
ANXA11
ANXA13
ANXA2
ANXA2P2
ANXA3
ANXA5
ANXA6
ANXA7
AP1AR
AP1B1
AP1G1
AP1G2
AP1M1
AP1M2
AP1S1
AP1S2
AP1S3
AP2A1
AP2A2
AP2B1
AP2M1
AP2S1
AP3B1
AP3B2
AP3M1
AP3M2
AP3S1
AP3S2
APBA1
APBA2
APH1B
APLP2
APOA1
APOB
APOE
APOH
APP
APPBP2
AQP2
AQP6
ARAP1
ARC
ARCN1
AREG
ARF1
ARF6
ARFGEF2
ARHGAP21
ARHGAP30
ARHGDIB
ARHGDIG
ARHGEF2
ARL14
ARRB1
ARRB2
ARRDC1
ARRDC2
ARRDC4
ASTL
ATG12
ATG14
ATG5
ATG9A
ATG9B
ATM
ATP10B
ATP13A2
ATP1A1
ATP1B3
ATP6V0A1
ATP6V0A2
ATP6V0A4
ATP6V0B
ATP6V0C
ATP6V0D1
ATP6V0D2
ATP6V0E1
ATP6V0E2
ATP6V1B2
ATP6V1C1
ATP6V1E2
ATP6V1G2
ATP7A
ATP7B
ATP8A1
ATP8B3
AVP
AVPR1A
AXIN1
AXIN2
AZI1
AZU1
B2M
BACE1
BAIAP2
BAIAP2L2
BCAP31
BCL2L1
BDNF
BECN1
BECN1P1
BET1
BGN
BICD1
BICD2
BLOC1S3
BMF
BRCA2
BRSK1
BSG
BTK
C11orf2
C12orf39
C14orf1
C14orf133
C17orf56
C19orf26
C1orf88
C20orf103
C2orf40
C3orf58
C5AR1
C6orf64
C7orf68
C8orf44-SGK3
C9orf11
C9orf72
C9orf9
CA4
CACNG2
CACNG3
CACNG4
CACNG8
CADPS
CADPS2
CALCOCO2
CALR
CALU
CALY
CAMK2A
CAMK2B
CAMK2D
CAMK2G
CAMKV
CAMP
CANX
CAPG
CAPN11
CAPZA3
CARTPT
CASC5
CATSPER3
CATSPER4
CAV1
CAV2
CCDC115
CCDC88A
CCL2
CCT4
CD163
CD207
CD2AP
CD36
CD46
CD55
CD59
CD63
CD74
CD9
CD93
CDC37L1
CDC42
CDK16
CFD
CFTR
CHGA
CHGB
CHIC1
CHIC2
CHMP3
CHMP4A
CHP
CKAP4
CLCA1
CLCN3
CLCN7
CLEC3B
CLIC4
CLINT1
CLIP1
CLIP2
CLK3
CLN3
CLTA
CLTB
CLTC
CLTCL1
CLU
CLVS1
CLVS2
CNGA2
CNGA4
CNGB1
CNIH
CNIH2
CNIH3
CNP
CNST
COL1A1
COL7A1
COLEC12
COMMD1
COMMD7
COMMD9
COPA
COPB1
COPB2
COPE
COPG
COPG2
COPS4
COPS5
COPZ1
COPZ2
CORO1A
CORO7
CPA3
CPE
CPNE6
CRCP
CRHBP
CRISP3
CRISPLD2
CSPG5
CTLA4
CTNNA1
CTNS
CTSB
CTSC
CTSD
CTSG
CTSH
CTSL2
CTSW
CTSZ
CTTNBP2
CUBN
CUZD1
CXADR
CXCR4
CXXC4
CYB5R1
CYBA
CYBB
CYLC1
DAB2
DAB2IP
DAPK2
DBH
DBNL
DCT
DDC
DEFA1
DEFA1B
DEFA3
DEFA4
DEFA5
DENND1A
DENND1B
DENND1C
DENND4C
DGKD
DGKI
DISC1
DLD
DLG4
DLL1
DMBT1
DMXL2
DNAJC5
DNM1
DNM1L
DNM2
DOC2A
DPP4
DPP7
DPYSL3
DRD2
DRD3
DSC2
DST
DTNBP1
DUSP16
DVL1
DVL2
DYNLT1
DYSF
EBAG9
ECE1
ECE2
ECM1
EDN1
EEA1
EGF
EGFR
EHD3
ELANE
ELTD1
EMP2
ENKUR
ENPEP
ENTPD4
ENTPD7
EPB49
EPN2
EPN3
EPS15
ERBB2
ERP29
ESD
EXOC3
EXOC3L1
F11R
F13A1
F5
F8
FABP9
FAM109A
FAM109B
FAM170B
FAM3C
FAS
FASLG
FASN
FCGR1A
FCGR1B
FCHO1
FCHO2
FES
FGA
FGB
FGFR1
FGFR2
FGFR3
FGFR4
FGFRL1
FGG
FIGF
FLOT1
FLOT2
FLRT1
FMN2
FMNL1
FN1
FNBP1
FNBP1L
FNDC3A
FOLR1
FSTL3
FSTL4
FURIN
FYCO1
FZD2
FZD4
FZD5
FZD6
GABARAP
GABARAPL1
GABARAPL2
GABARAPL3
GABBR1
GABRA2
GAD1
GAD2
GAL
GALNTL2
GANAB
GARS
GAS6
GBP5
GCG
GCH1
GCHFR
GCK
GDE1
GGA2
GGH
GGNBP2
GHRHR
GHRL
GIP
GIPC1
GJA1
GLIPR1L1
GNA13
GNAI3
GNAS
GNAT3
GNRH1
GOLGA2
GOLGA5
GOLIM4
GOPC
GOSR1
GOSR2
GPER
GPNMB
GPR107
GPR116
GPR143
GPR161
GPR89A
GPRC5A
GPRC5B
GPRC5C
GRIA1
GRIA2
GRIA3
GRIA4
GRIN1
GRIN2A
GRIP1
GRM4
HAP1
HAX1
HBA1
HBA2
HBB
HBEGF
HCK
HCRT
HERC3
HEXA
HEXB
HFE
HGF
HIP1
HIP1R
HLA-A
HLA-B
HLA-C
HLA-DPA1
HLA-DPB1
HLA-DQA1
HLA-DQA2
HLA-DQB1
HLA-DQB2
HLA-DRA
HLA-DRB1
HLA-DRB3
HLA-DRB4
HLA-DRB5
HLA-E
HLA-F
HLA-G
HLA-H
HM13
HMP19
HP
HPS1
HPS4
HPX
HRG
HSP90AA1
HSP90AB1
HSP90B1
HSPA5
HSPA8
HSPD1
HSPH1
HTR2A
HTT
HYAL1
HYAL2
HYAL3
HYOU1
ICA1
IDUA
IFNGR2
IFT172
IFT74
IGF1
IGF2
IGF2R
IGFBP2
IL15RA
IL1B
IL33
IMP5
INPP5B
INPP5F
INS
IQCF1
IQUB
IRGM
ISLR
IST1
ITCH
ITGA1
ITGA2B
ITGA5
ITGAV
ITGB1
ITGB2
ITGB3
ITGB5
ITIH3
ITIH4
ITM2B
ITPR1
ITSN1
IZUMO1
KCNA1
KCNJ4
KCNK1
KCNK9
KCNQ1
KDELR1
KDELR2
KDELR3
KDR
KIAA0319L
KIAA0368
KIAA0528
KIAA1199
KIAA1244
KIF1B
KIF5B
KIFC3
KIT
KLC1
KLHL12
KLK13
KLK5
KLK7
KNG1
LACRT
LAMP1
LAMP2
LAMP3
LDLR
LDLRAP1
LEFTY2
LGALS3BP
LGI3
LMAN1
LMAN2L
LMBRD1
LNPEP
LOXL1
LPAR1
LPAR2
LRGUK
LRIG3
LRP1
LRP2
LRP6
LRRK2
LTF
M6PR
MALL
MAP1LC3A
MAP1LC3B
MAP1LC3B2
MAP1LC3C
MAP6D1
MAPKAP1
MARCO
MARVELD2
MARVELD3
MCFD2
MDM2
MEFV
MFF
MFSD10
MIB1
MLANA
MLC1
MME
MMP14
MMRN1
MPDZ
MPO
MREG
MSR1
MST4
MT3
MTMR2
MTSS1
MUTED
MYH11
MYO1C
MYO1D
MYO1E
MYO5A
MYO5B
MYO6
MYO7A
MYOC
MYOF
MYRIP
N4BP3
NAP1L1
NAPSA
NBR1
NCALD
NCF1
NCF2
NCF4
NCS1
NCSTN
NDEL1
NECAP1
NECAP2
NEU1
NGF
NGFR
NKD2
NLGN3
NOS1
NOS3
NOSTRIN
NOTCH1
NPC1L1
NPPC
NPTX1
NPY1R
NRBF2
NRGN
NRP1
NRSN1
NRSN2
NRXN1
NTF3
NTF4
NTRK1
NTS
NUCB1
NUMB
O3FAR1
OCA2
OCLN
OCRL
OGT
OLFM4
OPRL1
OPTN
ORAI1
ORM1
ORM2
OTOF
OVGP1
OXT
P4HB
PACS1
PACSIN1
PACSIN2
PALM
PAM
PATE4
PCDH7
PCSK1
PCSK1N
PCSK2
PCSK4
PCSK5
PCSK9
PDCD6
PDCD6IP
PDE4B
PDE6D
PDGFA
PDGFB
PDGFRB
PDIA3
PDIA4
PDIA6
PDPK1
PECAM1
PF4
PHACTR2
PHLDA1
PI4K2A
PI4KA
PICALM
PICK1
PIGT
PIK3C2A
PIK3C2B
PIK3C3
PIK3R4
PIKFYVE
PKD1
PKN1
PLA1A
PLA2G1B
PLA2G2A
PLA2G4A
PLA2G4D
PLAT
PLD1
PLDN
PLEKHF2
PLEKHG5
PLG
PLIN3
PMEL
POMC
POMT1
PPBP
PPIB
PPT1
PRDX1
PRDX5
PRDX6
PRF1
PRG2
PROM2
PROS1
PRSS12
PRSS16
PSEN1
PSMC5
PTCH1
PTCHD2
PTPN1
PTPN23
PTPRN
PTPRN2
QSOX1
RAB10
RAB11A
RAB11B
RAB11FIP1
RAB11FIP2
RAB11FIP4
RAB11FIP5
RAB12
RAB13
RAB14
RAB17
RAB1A
RAB1B
RAB20
RAB21
RAB22A
RAB23
RAB25
RAB26
RAB27A
RAB27B
RAB2A
RAB31
RAB32
RAB34
RAB35
RAB37
RAB38
RAB39
RAB3A
RAB3B
RAB3C
RAB3D
RAB43
RAB4A
RAB4B
RAB5A
RAB5B
RAB5C
RAB6A
RAB6B
RAB7A
RAB7B
RAB7L1
RAB8A
RAB8B
RAB9A
RAB9B
RABAC1
RABEP1
RABEPK
RAC1
RAC2
RACGAP1
RALA
RAN
RAPGEF2
RAPGEF6
RARRES2
RASSF9
RGL4
RGS19
RGS20
RHBG
RHCG
RHO
RHOQ
RILP
RIN3
RINL
RND2
RNF144A
RNPEP
ROR2
RP2
RPH3A
RPH3AL
RPN1
RPS27A
RUSC1
RUSC2
SAA1
SAR1B
SCAMP1
SCAMP2
SCAMP4
SCAMP5
SCAP
SCARB1
SCARF1
SCFD1
SCG2
SCG3
SCG5
SCGB1A1
SCGB3A2
SCGN
SCN8A
SCNN1B
SCYL1
SCYL2
SDCBP
SEC13
SEC22B
SEC23A
SEC23B
SEC23IP
SEC24A
SEC24B
SEC24C
SEC24D
SEC31A
SEC31B
SELP
SEMA4C
SENP2
SEPP1
SERHL2
SERPINA1
SERPINA3
SERPINA4
SERPINA5
SERPINB3
SERPINE1
SERPINE2
SERPINF1
SERPINF2
SERPING1
SFN
SFTA3
SFTPA1
SFTPA2
SFTPB
SFTPC
SFTPD
SGIP1
SGK3
SH3BP4
SH3GL2
SH3GLB1
SH3KBP1
SH3TC2
SIPA1
SKIL
SLA2
SLAMF1
SLC11A1
SLC11A2
SLC17A5
SLC17A6
SLC17A7
SLC17A8
SLC18A1
SLC18A2
SLC18A3
SLC1A4
SLC1A5
SLC24A5
SLC26A6
SLC2A1
SLC2A4
SLC2A8
SLC30A2
SLC30A3
SLC30A4
SLC30A5
SLC30A7
SLC30A8
SLC32A1
SLC34A3
SLC39A2
SLC39A4
SLC3A2
SLC40A1
SLC45A2
SLC4A7
SLC5A7
SLC6A17
SLC9A6
SLIRP
SMAGP
SMO
SMPD1
SNAP23
SNAP29
SNAP91
SNAPIN
SNCA
SNCAIP
SND1
SNTB2
SNX15
SNX17
SNX18
SNX19
SNX21
SNX22
SNX24
SNX3
SNX33
SNX5
SNX6
SNX7
SNX9
SOCS1
SOD1
SORT1
SPACA1
SPACA3
SPACA4
SPACA7
SPAG8
SPAG9
SPARC
SPAST
SPERT
SPESP1
SPG11
SPG21
SPHK1
SPINK1
SPINK13
SPINK2
SPINK5
SPINK8
SPIRE1
SPIRE2
SPP2
SPPL2A
SPPL2B
SPPL3
SPRED2
SPTBN2
SQSTM1
SREBF1
SREBF2
SRGAP2
SRGN
SRI
SSPN
STAB1
STAB2
STARD4
STEAP2
STK16
STK31
STOM
STON2
STX11
STX12
STX17
STX19
STX1A
STX1B
STX2
STX3
STX4
STX5
STX6
STX7
STXBP1
STXBP2
STXBP3
STXBP5
STXBP5L
SUN1
SURF4
SV2A
SV2B
SV2C
SVOP
SYBU
SYCN
SYK
SYN1
SYN2
SYN3
SYNGR1
SYNGR2
SYNGR3
SYNGR4
SYNPR
SYNRG
SYP
SYPL1
SYPL2
SYT1
SYT10
SYT11
SYT12
SYT13
SYT17
SYT2
SYT3
SYT4
SYT5
SYT6
SYT7
SYT8
SYT9
SYTL1
SYTL2
SYTL3
SYTL4
SYTL5
TAOK2
TBC1D17
TBC1D2
TBC1D21
TBC1D25
TBC1D4
TBC1D5
TBC1D7
TBXA2R
TCIRG1
TCP1
TCTEX1D4
TECPR1
TEKT3
TEX101
TEX22
TEX261
TF
TFR2
TFRC
TGFA
TGFB1
TGFB2
TGFB3
TGOLN2
TH
THBS1
THBS2
TICAM1
TIMP1
TIMP3
TIRAP
TLR1
TLR2
TLR6
TLR7
TLR9
TM9SF1
TMED10
TMED2
TMED3
TMED7
TMED9
TMEM163
TMEM168
TMEM173
TMEM184A
TMEM187
TMEM190
TMEM198
TMEM199
TMEM225
TMEM30A
TMEM33
TMEM35
TMEM67
TMEM74
TMSB4X
TMX3
TNK2
TOR1A
TP53INP1
TP53INP2
TPP1
TPRG1L
TRAF7
TRAPPC4
TRAPPC8
TREML1
TRH
TRIM21
TRIM36
TRIM72
TRIM9
TRIP11
TRPV2
TRPV4
TSKS
TSSK1B
TSSK2
TXNDC3
TXNDC8
TYR
TYRP1
UBA52
UBB
UBC
UBQLN1
UBQLN2
UBQLN4
ULK2
UMOD
UNC13D
UNC93B1
UQCC
USO1
USP14
USP6NL
UVRAG
VAMP1
VAMP2
VAMP3
VAMP4
VAMP5
VAMP7
VAMP8
VANGL2
VDAC1
VDAC2
VEGFA
VEGFB
VEGFC
VEZT
VGF
VMA21
VOPP1
VPS11
VPS13A
VPS16
VPS18
VPS33A
VPS33B
VPS41
VPS52
VPS53
VPS54
VTI1A
VTI1B
VWF
WASH1
WASH3P
WASL
WDR7
WHAMM
WIPF1
WIPI1
WLS
WNT1
WNT3
WNT3A
WNT4
WNT5A
WNT5B
WNT6
WNT7A
WNT7B
YIPF1
YIPF2
YIPF3
YIPF5
YIPF6
YKT6
YWHAB
YWHAE
YWHAG
YWHAH
YWHAQ
YWHAZ
ZDHHC13
ZDHHC17
ZDHHC8
ZFYVE21
ZG16
ZNRF1
ZNRF2
ZP1
ZP2
ZP3
ZPBP2
