# Supplementary material for: Integrin Beta 5 Is a Prognostic Biomarker and Potential Therapeutic Target in Glioblastoma
Source: Front Oncol. 2019 Sep 20;9:904. doi: 10.3389/fonc.2019.00904 (PMC6764112; doi:10.3389/fonc.2019.00904)
Supplement: Table S4 — Correlation analysis of intercellular vesicle-related genes with tumor purity and immune and stromal scores in CGGA and TCGA datasets (Pearson's correlation analysis). [file Table_4.XLSX]

## Sheet: CGGA-seq-GBM
Tumor_purity				Immune_Score				Stromal_Score				68 common elements in "CGGA purity", "CGGA immune" and "CGGA stromal":
Sample	Correlation	p		Sample	Correlation	p		Sample	Correlation	p		ARHGDIB
Tumor_purity	1	<0.0001		Immune_Score	1	<0.0001		Stromal_Score	1	<0.0001		MSR1
ESTIMATE_Score	-0.996977	<0.0001		ESTIMATE_Score	0.965518	<0.0001		ESTIMATE_Score	0.950664	<0.0001		RAC2
Immune_Score	-0.961902	<0.0001		Stromal_Score	0.837121	<0.0001		Immune_Score	0.837121	<0.0001		FMNL1
Stromal_Score	-0.94862	<0.0001		Tumor_purity	-0.961902	<0.0001		Tumor_purity	-0.94862	<0.0001		ARHGAP30
ARHGDIB	-0.827819	<0.0001		MSR1	0.805789	<0.0001		ARHGDIB	0.766899	<0.0001		NCF4
MSR1	-0.821496	<0.0001		RAC2	0.796761	<0.0001		MSR1	0.740476	<0.0001		CYBB
RAC2	-0.79444	<0.0001		BTK	0.789389	<0.0001		HEXB	0.698914	<0.0001		BTK
FMNL1	-0.774431	<0.0001		ARHGDIB	0.787088	<0.0001		RAC2	0.688992	<0.0001		CTSC
ARHGAP30	-0.774391	<0.0001		CYBB	0.783509	<0.0001		CD93	0.683469	<0.0001		HEXB
NCF4	-0.759379	<0.0001		ARHGAP30	0.773775	<0.0001		ARHGAP30	0.678906	<0.0001		SERPINA1
CYBB	-0.754674	<0.0001		FMNL1	0.772517	<0.0001		FAM109B	0.677384	<0.0001		CTSZ
BTK	-0.729962	<0.0001		NCF4	0.769539	<0.0001		PECAM1	0.677088	<0.0001		HLA-DRA
CTSC	-0.725491	<0.0001		CTSC	0.730824	<0.0001		A2M	0.674734	<0.0001		CD163
HEXB	-0.723532	<0.0001		HLA-DRA	0.726018	<0.0001		ITGB5	0.667923	<0.0001		RIN3
SERPINA1	-0.721356	<0.0001		DENND1C	0.72006	<0.0001		ITGA5	0.667333	<0.0001		SLC11A1
CTSZ	-0.714387	<0.0001		CTSZ	0.708221	<0.0001		CD163	0.660693	<0.0001		DENND1C
HLA-DRA	-0.713544	<0.0001		SERPINA1	0.707427	<0.0001		FMNL1	0.659308	<0.0001		CTSD
CD163	-0.712014	<0.0001		FCGR1A	0.706299	<0.0001		SEC24D	0.644798	<0.0001		A2M
RIN3	-0.699225	<0.0001		RIN3	0.704616	<0.0001		KDELR3	0.641728	<0.0001		ITGB2
SLC11A1	-0.698455	<0.0001		NCF1	0.703736	<0.0001		NCF4	0.632232	<0.0001		ITGB5
DENND1C	-0.690302	<0.0001		SLC11A1	0.699373	<0.0001		CYBB	0.629436	<0.0001		C5AR1
CTSD	-0.678337	<0.0001		ITGB2	0.697484	<0.0001		CTSC	0.627527	<0.0001		B2M
A2M	-0.670049	<0.0001		B2M	0.693619	<0.0001		CTSZ	0.623082	<0.0001		HLA-E
ITGB2	-0.669418	<0.0001		CTSD	0.690845	<0.0001		SERPINA1	0.622847	<0.0001		HEXA
ITGB5	-0.669296	<0.0001		CORO1A	0.690016	<0.0001		CD2AP	0.618846	<0.0001		HLA-DPB1
C5AR1	-0.668151	<0.0001		CD163	0.681006	<0.0001		CD55	0.612873	<0.0001		CTSB
B2M	-0.666396	<0.0001		HEXB	0.679727	<0.0001		SLC11A1	0.61044	<0.0001		F13A1
HLA-E	-0.665536	<0.0001		HLA-DPB1	0.676707	<0.0001		BGN	0.610401	<0.0001		CD55
HEXA	-0.658905	<0.0001		HLA-E	0.676502	<0.0001		MMP14	0.609389	<0.0001		NCF1
HLA-DPB1	-0.658504	<0.0001		C5AR1	0.649038	<0.0001		CTSB	0.606112	<0.0001		FASLG
CTSB	-0.654045	<0.0001		CYBA	0.648289	<0.0001		RIN3	0.606112	<0.0001		FCGR1A
F13A1	-0.649996	<0.0001		RAB20	0.64084	<0.0001		HEXA	0.60576	<0.0001		RAB32
CD55	-0.649885	<0.0001		CFD	0.640276	<0.0001		RAB32	0.604326	<0.0001		DSC2
NCF1	-0.646868	<0.0001		HEXA	0.626818	<0.0001		C5AR1	0.598357	<0.0001		RAB20
FASLG	-0.646109	<0.0001		RGS19	0.625038	<0.0001		IFNGR2	0.597599	<0.0001		CORO1A
FCGR1A	-0.645164	<0.0001		RAB32	0.622557	<0.0001		FASLG	0.593594	<0.0001		IFNGR2
RAB32	-0.63743	<0.0001		ITGB5	0.620322	<0.0001		HLA-DRA	0.592424	<0.0001		CYBA
DSC2	-0.632362	<0.0001		CTSB	0.618861	<0.0001		HLA-E	0.588213	<0.0001		CFD
RAB20	-0.631379	<0.0001		A2M	0.612259	<0.0001		B2M	0.586563	<0.0001		CD2AP
CORO1A	-0.63099	<0.0001		ATP6V0E1	0.610175	<0.0001		CTSD	0.58233	<0.0001		ITGA5
IFNGR2	-0.630614	<0.0001		IFNGR2	0.609402	<0.0001		F13A1	0.579565	<0.0001		RGS19
CYBA	-0.630337	<0.0001		F13A1	0.606037	<0.0001		COPZ2	0.576172	<0.0001		PECAM1
CFD	-0.624132	<0.0001		FASLG	0.602742	<0.0001		BTK	0.574327	<0.0001		ATP6V0E1
CD2AP	-0.624058	<0.0001		CD55	0.599986	<0.0001		DSC2	0.573739	<0.0001		IL15RA
ITGA5	-0.609119	<0.0001		DSC2	0.596709	<0.0001		PDGFRB	0.573534	<0.0001		DAB2
RGS19	-0.606374	<0.0001		SLAMF1	0.593927	<0.0001		RAB38	0.566939	<0.0001		RAB38
PECAM1	-0.605769	<0.0001		IL15RA	0.589585	<0.0001		F11R	0.564863	<0.0001		HLA-DRB1
ATP6V0E1	-0.598975	<0.0001		CD2AP	0.586708	<0.0001		PDIA3	0.564627	<0.0001		SLAMF1
IL15RA	-0.598762	<0.0001		HLA-DRB1	0.579949	<0.0001		DENND1C	0.562422	<0.0001		GCH1
CD93	-0.582291	<0.0001		HLA-DRB3	0.579436	<0.0001		ITGB2	0.550266	<0.0001		F11R
DAB2	-0.57911	<0.0001		HLA-B	0.570655	<0.0001		FN1	0.550156	<0.0001		HLA-B
RAB38	-0.577568	<0.0001		HLA-DQA1	0.55492	<0.0001		COL1A1	0.545426	<0.0001		HLA-DRB3
HLA-DRB1	-0.570791	<0.0001		DAB2	0.5466	<0.0001		DAB2	0.544526	<0.0001		PICALM
SLAMF1	-0.570388	<0.0001		GCH1	0.538624	<0.0001		ITGA1	0.544351	<0.0001		SERPING1
GCH1	-0.568709	<0.0001		HLA-DQB1	0.536738	<0.0001		IL15RA	0.543548	<0.0001		ACP2
F11R	-0.568457	<0.0001		F11R	0.532541	<0.0001		RAB20	0.542847	<0.0001		PDIA3
FAM109B	-0.558823	<0.0001		RAB38	0.531571	<0.0001		GCH1	0.542692	<0.0001		LGALS3BP
HLA-B	-0.557195	<0.0001		CD74	0.527199	<0.0001		ENPEP	0.537987	<0.0001		KCNQ1
HLA-DRB3	-0.556119	<0.0001		ARRDC2	0.52554	<0.0001		ATP6V0E1	0.536828	<0.0001		RAB27A
PICALM	-0.540907	<0.0001		LGALS3BP	0.520191	<0.0001		HLA-DPB1	0.536642	<0.0001		RNPEP
SEC24D	-0.540506	<0.0001		ARRB2	0.517491	<0.0001		SERPING1	0.535177	<0.0001		RAB11FIP1
HLA-DQB1	-0.533721	<0.0001		KCNQ1	0.504252	<0.0001		CRISPLD2	0.531219	<0.0001		CXCR4
SERPING1	-0.533584	<0.0001		ACP2	0.502869	<0.0001		CYBA	0.528876	<0.0001		SERPINE1
HLA-DQA1	-0.529896	<0.0001		CCL2	0.502649	<0.0001		CKAP4	0.52867	<0.0001		RILP
CD74	-0.522262	<0.0001		PICALM	0.501808	<0.0001		COLEC12	0.52195	<0.0001		SIPA1
ACP2	-0.521505	<0.0001		SERPING1	0.500073	<0.0001		ENTPD7	0.520618	<0.0001		MEFV
PDIA3	-0.521234	<0.0001		ITGA5	0.499654	<0.0001		PICALM	0.520515	<0.0001		PRDX6
LGALS3BP	-0.519847	<0.0001		PRDX6	0.494873	<0.0001		ISLR	0.519364	<0.0001
ARRDC2	-0.518531	<0.0001		PECAM1	0.49311	<0.0001		RAB27A	0.519328	<0.0001
KCNQ1	-0.513404	<0.0001		RNPEP	0.490732	<0.0001		SEC31A	0.516912	<0.0001
KDELR3	-0.513119	<0.0001		RILP	0.48389	<0.0001		NEU1	0.516901	<0.0001
COPZ2	-0.511994	<0.0001		SIPA1	0.483719	<0.0001		RAB11FIP1	0.511021	<0.0001
RAB27A	-0.510062	<0.0001		HPS1	0.482469	<0.0001		CFD	0.509397	<0.0001
RNPEP	-0.50967	<0.0001		SERPINE1	0.481812	<0.0001		NCF1	0.506092	<0.0001
RAB11FIP1	-0.509189	<0.0001		CTSW	0.480281	<0.0001		RGS19	0.502985	<0.0001
CXCR4	-0.506688	<0.0001		HLA-H	0.477794	<0.0001		FCGR1A	0.502502	<0.0001
SERPINE1	-0.504203	<0.0001		ACRBP	0.47175	<0.0001		HLA-B	0.500353	<0.0001
NEU1	-0.502492	<0.0001		ARAP1	0.469902	<0.0001		CORO1A	0.497786	<0.0001
RILP	-0.49861	<0.0001		RAB27A	0.46572	<0.0001		ACP2	0.496484	<0.0001
QSOX1	-0.498272	<0.0001		CXCR4	0.464336	<0.0001		MYOF	0.490507	<0.0001
PRF1	-0.496157	<0.0001		LAMP3	0.463706	<0.0001		ATP8B3	0.488789	<0.0001
SIPA1	-0.496124	<0.0001		MEFV	0.461389	<0.0001		PRF1	0.487239	<0.0001
CCL2	-0.495113	<0.0001		RAB11FIP1	0.460014	<0.0001		LGALS3BP	0.487113	<0.0001
HLA-H	-0.487395	<0.0001		ITM2B	0.45976	<0.0001		PPIB	0.486145	<0.0001
MEFV	-0.48729	<0.0001		SERPINA3	0.458939	<0.0001		QSOX1	0.483289	<0.0001
ARRB2	-0.486036	<0.0001		NCF2	0.457913	<0.0001		CXCR4	0.483006	<0.0001
PRDX6	-0.48516	<0.0001		FCGR1B	0.455999	<0.0001		P4HB	0.481328	<0.0001
CTSW	-0.482646	<0.0001		PDIA3	0.453704	<0.0001		ANXA2	0.476965	<0.0001
COLEC12	-0.481985	<0.0001		MARCO	0.452871	<0.0001		RNPEP	0.472622	<0.0001
BGN	-0.475883	<0.0001						CAPN11	0.472107	<0.0001
ARAP1	-0.475808	<0.0001						HLA-DRB1	0.471544	<0.0001
MMP14	-0.475183	<0.0001						ARF6	0.471522	<0.0001
CYB5R1	-0.47495	<0.0001						SLAMF1	0.468078	<0.0001
NCF2	-0.471705	<0.0001						SERPINE1	0.468027	<0.0001
GAS6	-0.46932	<0.0001						CYB5R1	0.465525	<0.0001
LAMP3	-0.467903	<0.0001						SIPA1	0.462437	<0.0001
FN1	-0.466297	<0.0001						KCNQ1	0.460212	<0.0001
ATP8B3	-0.463057	<0.0001						MEFV	0.460093	<0.0001
ACRBP	-0.461821	<0.0001						HLA-DRB3	0.458913	<0.0001
MARCO	-0.458307	<0.0001						RILP	0.458756	<0.0001
ANXA2	-0.455936	<0.0001						AP2S1	0.457296	<0.0001
MYOF	-0.455858	<0.0001						ROR2	0.455844	<0.0001
								GAS6	0.454527	<0.0001
								NUCB1	0.453141	<0.0001
								PRDX6	0.45162	<0.0001
								NOS3	0.451051	<0.0001

## Sheet: TCGA-seq-GBM
Tumor_purity				Immune_Score				Stromal_Score				103 common elements in "TCGA purity", "TCGA immune" and "TCGA stromal":
Sample	Correlation	p		Sample	Correlation	p		Sample	Correlation	p		HCK
Tumor_purity	1	<0.0001		Immune_Score	1	<0.0001		Stromal_Score	1	<0.0001		NCF4
ESTIMATE_Score	-0.984622	<0.0001		ESTIMATE_Score	0.973791	<0.0001		ESTIMATE_Score	0.949028	<0.0001		ARHGDIB
Immune_Score	-0.952547	<0.0001		Stromal_Score	0.852467	<0.0001		Immune_Score	0.852467	<0.0001		ITGB2
Stromal_Score	-0.943121	<0.0001		Tumor_purity	-0.952547	<0.0001		Tumor_purity	-0.943121	<0.0001		RAC2
HCK	-0.867297	<0.0001		HCK	0.926686	<0.0001		RAB11FIP1	0.831419	<0.0001		RAB11FIP1
NCF4	-0.865575	<0.0001		NCF4	0.913095	<0.0001		DAB2	0.819848	<0.0001		DAB2
ARHGDIB	-0.855793	<0.0001		ITGB2	0.898873	<0.0001		ARHGDIB	0.80436	<0.0001		ARHGAP30
ITGB2	-0.838563	<0.0001		ARHGDIB	0.889894	<0.0001		NCF4	0.778879	<0.0001		CTSB
RAC2	-0.831813	<0.0001		RAC2	0.880457	<0.0001		RAC2	0.775155	<0.0001		CTSC
RAB11FIP1	-0.827124	<0.0001		SERPINA1	0.876214	<0.0001		F13A1	0.773914	<0.0001		SERPINA1
DAB2	-0.808461	<0.0001		BTK	0.868253	<0.0001		CTSZ	0.771434	<0.0001		CTSZ
ARHGAP30	-0.805197	<0.0001		CD74	0.865229	<0.0001		HCK	0.767316	<0.0001		CD74
CTSB	-0.804172	<0.0001		FCGR1A	0.86034	<0.0001		CTSB	0.76694	<0.0001		NCF2
CTSC	-0.803138	<0.0001		MSR1	0.856742	<0.0001		ITGB2	0.761976	<0.0001		CYBB
SERPINA1	-0.80276	<0.0001		CORO1A	0.854572	<0.0001		ACPP	0.756055	<0.0001		MSR1
CTSZ	-0.802619	<0.0001		NCF2	0.852066	<0.0001		CTSC	0.74971	<0.0001		FCGR1A
CD74	-0.792315	<0.0001		CYBB	0.849536	<0.0001		ARHGAP30	0.748131	<0.0001		ACPP
NCF2	-0.78988	<0.0001		CYBA	0.841489	<0.0001		ANXA11	0.744748	<0.0001		FCGR1B
CYBB	-0.789656	<0.0001		ARHGAP30	0.834497	<0.0001		KCNQ1	0.74199	<0.0001		CYBA
MSR1	-0.787326	<0.0001		FCGR1B	0.83338	<0.0001		RAB27A	0.733275	<0.0001		CORO1A
FCGR1A	-0.786617	<0.0001		DENND1C	0.826361	<0.0001		CD163	0.72286	<0.0001		KCNQ1
ACPP	-0.781371	<0.0001		ARRB2	0.809089	<0.0001		SERPINA1	0.718273	<0.0001		BTK
FCGR1B	-0.760584	<0.0001		ACPP	0.806067	<0.0001		CYBB	0.717114	<0.0001		DENND1C
CYBA	-0.755636	<0.0001		SLC11A1	0.800858	<0.0001		C5AR1	0.712046	<0.0001		C5AR1
CORO1A	-0.754703	<0.0001		NCF1	0.794549	<0.0001		CD74	0.711633	<0.0001		ANXA11
KCNQ1	-0.754532	<0.0001		CTSZ	0.791627	<0.0001		MSR1	0.705731	<0.0001		RAB27A
BTK	-0.752299	<0.0001		CTSC	0.788974	<0.0001		NCF2	0.702074	<0.0001		ARRB2
DENND1C	-0.74971	<0.0001		CTSB	0.787124	<0.0001		FES	0.697765	<0.0001		FMNL1
C5AR1	-0.748594	<0.0001		RAB11FIP1	0.785686	<0.0001		FCGR1A	0.696571	<0.0001		F13A1
ANXA11	-0.744308	<0.0001		FMNL1	0.785593	<0.0001		COL1A1	0.695689	<0.0001		SLC11A1
RAB27A	-0.740462	<0.0001		RGS19	0.782673	<0.0001		IGF1	0.691865	<0.0001		CD163
ARRB2	-0.736843	<0.0001		C5AR1	0.765942	<0.0001		FN1	0.685599	<0.0001		IL15RA
FMNL1	-0.735621	<0.0001		KCNQ1	0.757764	<0.0001		IL15RA	0.685318	<0.0001		RGS19
F13A1	-0.735291	<0.0001		IL15RA	0.73219	<0.0001		ITGB1	0.677459	<0.0001		FES
SLC11A1	-0.730927	<0.0001		DAB2	0.731996	<0.0001		FMNL1	0.67287	<0.0001		CFD
CD163	-0.730406	<0.0001		CAPG	0.731046	<0.0001		CYBA	0.671442	<0.0001		CD55
IL15RA	-0.726326	<0.0001		ANXA11	0.720397	<0.0001		PECAM1	0.671349	<0.0001		SLAMF1
RGS19	-0.707848	<0.0001		CTSH	0.709135	<0.0001		CD55	0.670717	<0.0001		NCF1
FES	-0.700253	<0.0001		SLAMF1	0.707555	<0.0001		FCGR1B	0.670481	<0.0001		IGF1
CFD	-0.699187	<0.0001		CD163	0.690882	<0.0001		MME	0.670135	<0.0001		SLA2
CD55	-0.694193	<0.0001		CTSD	0.68915	<0.0001		CCL2	0.663682	<0.0001		CTSH
SLAMF1	-0.692707	<0.0001		RAB27A	0.686591	<0.0001		DENND1C	0.656476	<0.0001		CCL2
NCF1	-0.688771	<0.0001		CFD	0.677466	<0.0001		MARCO	0.654563	<0.0001		RIN3
IGF1	-0.687063	<0.0001		CCL2	0.675588	<0.0001		DSC2	0.654365	<0.0001		CTSD
SLA2	-0.684041	<0.0001		B2M	0.674478	<0.0001		CFD	0.654233	<0.0001		SIPA1
CTSH	-0.68199	<0.0001		CD55	0.665547	<0.0001		SIPA1	0.649902	<0.0001		DSC2
CCL2	-0.670013	<0.0001		SLA2	0.665502	<0.0001		CD93	0.648388	<0.0001		GAS6
RIN3	-0.667546	<0.0001		F13A1	0.659366	<0.0001		CTSH	0.645245	<0.0001		MARCO
CTSD	-0.662599	<0.0001		FES	0.656752	<0.0001		SLAMF1	0.642878	<0.0001		HEXB
SIPA1	-0.661692	<0.0001		RIN3	0.655645	<0.0001		RIN3	0.642336	<0.0001		PECAM1
DSC2	-0.658415	<0.0001		SIPA1	0.652808	<0.0001		CORO1A	0.640931	<0.0001		MME
GAS6	-0.645907	<0.0001		HEXA	0.644259	<0.0001		SLC11A1	0.640473	<0.0001		A2M
MARCO	-0.634648	<0.0001		IGF1	0.642792	<0.0001		SLA2	0.63451	<0.0001		FASLG
HEXB	-0.627104	<0.0001		GBP5	0.637657	<0.0001		NRP1	0.632465	<0.0001		CAPG
PECAM1	-0.623891	<0.0001		IL1B	0.635706	<0.0001		A2M	0.630948	<0.0001		PRF1
MME	-0.621303	<0.0001		GAS6	0.634847	<0.0001		GAS6	0.630548	<0.0001		GBP5
A2M	-0.618285	<0.0001		CTSW	0.618571	<0.0001		ISLR	0.627788	<0.0001		CTSW
FASLG	-0.614413	<0.0001		A2M	0.61785	<0.0001		BTK	0.627256	<0.0001		FAS
CAPG	-0.610323	<0.0001		RAB20	0.612323	<0.0001		COLEC12	0.611088	<0.0001		CTLA4
PRF1	-0.603388	<0.0001		FASLG	0.608408	<0.0001		ITGA5	0.608214	<0.0001		ATP8B3
GBP5	-0.600611	<0.0001		HEXB	0.606718	<0.0001		ROR2	0.608125	<0.0001		HEXA
CTSW	-0.596772	<0.0001		CD59	0.59975	<0.0001		MYOF	0.603009	<0.0001		CD59
FAS	-0.596554	<0.0001		PRF1	0.599568	<0.0001		SEC24D	0.599861	<0.0001		IL1B
CTLA4	-0.595191	<0.0001		AP1B1	0.595506	<0.0001		PRF1	0.59763	<0.0001		AP1B1
ATP8B3	-0.593439	<0.0001		FAS	0.593826	<0.0001		COPZ2	0.593982	<0.0001		SERPING1
HEXA	-0.590941	<0.0001		GCH1	0.593141	<0.0001		MST4	0.591813	<0.0001		MST4
CD59	-0.589559	<0.0001		DSC2	0.590344	<0.0001		NCF1	0.589464	<0.0001		B2M
IL1B	-0.587265	<0.0001		MYO7A	0.586069	<0.0001		ARRB2	0.587911	<0.0001		MEFV
AP1B1	-0.583255	<0.0001		ATP6V0E1	0.584648	<0.0001		CTSD	0.58434	<0.0001		MYO7A
SERPING1	-0.579634	<0.0001		SERPING1	0.580085	<0.0001		SERPING1	0.583347	<0.0001		COPZ2
MST4	-0.57697	<0.0001		IFNGR2	0.579616	<0.0001		HEXB	0.583307	<0.0001		ACRBP
B2M	-0.576839	<0.0001		HFE	0.578083	<0.0001		RGS19	0.582986	<0.0001		SCAMP2
MEFV	-0.570411	<0.0001		ATP8B3	0.577813	<0.0001		FASLG	0.581004	<0.0001		MYOF
MYO7A	-0.569394	<0.0001		RILP	0.57309	<0.0001		CD2AP	0.577423	<0.0001		IFNGR2
ITGB1	-0.568854	<0.0001		CTLA4	0.570597	<0.0001		FAS	0.576918	<0.0001		CD2AP
COPZ2	-0.565067	<0.0001		PECAM1	0.564672	<0.0001		DYSF	0.569253	<0.0001		HFE
ACRBP	-0.560643	<0.0001		SCAMP2	0.564522	<0.0001		RAB43	0.56761	<0.0001		CXCR4
COL1A1	-0.558374	<0.0001		COPZ2	0.559446	<0.0001		CTSW	0.56728	<0.0001		RAB43
SCAMP2	-0.556215	<0.0001		POMC	0.559072	<0.0001		FURIN	0.566411	<0.0001		GCH1
FN1	-0.554912	<0.0001		MEFV	0.556921	<0.0001		CD59	0.564981	<0.0001		BMF
ROR2	-0.55396	<0.0001		AGTRAP	0.554252	<0.0001		PICALM	0.556632	<0.0001		PI4K2A
MYOF	-0.553116	<0.0001		CXCR4	0.552242	<0.0001		CTLA4	0.553304	<0.0001		CD46
IFNGR2	-0.55192	<0.0001		MARCO	0.55009	<0.0001		ATP8B3	0.551815	<0.0001		ATP6V0E1
CD2AP	-0.550959	<0.0001		ACRBP	0.54552	<0.0001		GBP5	0.549224	<0.0001		LDLRAP1
NRP1	-0.549745	<0.0001		ANXA7	0.536353	<0.0001		ITPR1	0.547189	<0.0001		COLEC12
HFE	-0.548224	<0.0001		MST4	0.527557	<0.0001		IL1B	0.543559	<0.0001		ADAM8
CD93	-0.547221	<0.0001		NECAP2	0.523243	<0.0001		CD46	0.541481	<0.0001		GPNMB
CXCR4	-0.547029	<0.0001		LAMP2	0.521151	<0.0001		BMF	0.539744	<0.0001		SDCBP
RAB43	-0.545036	<0.0001		MME	0.520215	<0.0001		ITGB5	0.53962	<0.0001		POMC
GCH1	-0.542318	<0.0001		ADAM8	0.516235	<0.0001		LDLRAP1	0.536127	<0.0001		ANXA2
ITGA5	-0.541872	<0.0001		LDLRAP1	0.516156	<0.0001		MYO7A	0.53335	<0.0001		ARRB1
RAB20	-0.541327	<0.0001		CD2AP	0.513995	<0.0001		SERPINF1	0.532441	<0.0001		ATP6V1B2
SEC24D	-0.537508	<0.0001		GCHFR	0.512431	<0.0001		SDCBP	0.530532	<0.0001		GCHFR
BMF	-0.537128	<0.0001		MYOF	0.511328	<0.0001		CXCR4	0.529726	<0.0001		ANXA2P2
PI4K2A	-0.536179	<0.0001		HPS1	0.505084	<0.0001		MYO1C	0.524915	<0.0001		AREG
CD46	-0.535743	<0.0001		ANXA2	0.503769	<0.0001		ACRBP	0.521249	<0.0001		ITGB5
PICALM	-0.529982	<0.0001		RNPEP	0.503401	<0.0001		PI4K2A	0.516514	<0.0001		M6PR
ATP6V0E1	-0.529454	<0.0001		ARRDC2	0.502319	<0.0001		HFE	0.515465	<0.0001		HPS1
LDLRAP1	-0.529207	<0.0001		ATP6V1B2	0.500213	<0.0001		AREG	0.508947	<0.0001		ANXA13
COLEC12	-0.528181	<0.0001		GPNMB	0.499992	<0.0001		ADAM8	0.508796	<0.0001		SAA1
FURIN	-0.527678	<0.0001		ITM2B	0.499554	<0.0001		CAPG	0.508681	<0.0001		LTF
ADAM8	-0.52329	<0.0001		ANXA2P2	0.494461	<0.0001		ANXA2	0.507609	<0.0001		PLA2G2A
GPNMB	-0.51837	<0.0001		PI4K2A	0.490715	<0.0001		AP1B1	0.506546	<0.0001
SERPINF1	-0.514197	<0.0001		RAB43	0.48854	<0.0001		ECM1	0.505222	<0.0001
DYSF	-0.509599	<0.0001		LTF	0.486092	<0.0001		MEFV	0.504922	<0.0001
SDCBP	-0.508574	<0.0001		M6PR	0.481858	<0.0001		MALL	0.503649	<0.0001
RILP	-0.507109	<0.0001		COLEC12	0.474508	<0.0001		BGN	0.502853	<0.0001
POMC	-0.507022	<0.0001		ANXA13	0.470015	<0.0001		ANXA2P2	0.502633	<0.0001
ANXA2	-0.505197	<0.0001		CD46	0.465812	<0.0001		SCAMP2	0.499817	<0.0001
ARRB1	-0.505055	<0.0001		ANG	0.465754	<0.0001		ARRB1	0.49755	<0.0001
ATP6V1B2	-0.503333	<0.0001		ITGB5	0.463858	<0.0001		NUMB	0.49702	<0.0001
GCHFR	-0.501332	<0.0001		SERPINA3	0.463659	<0.0001		MYO1D	0.496637	<0.0001
ANXA2P2	-0.50023	<0.0001		HP	0.463474	<0.0001		PHACTR2	0.494749	<0.0001
RNPEP	-0.49718	<0.0001		CAMP	0.46173	<0.0001		ANXA13	0.493494	<0.0001
ISLR	-0.494848	<0.0001		PLA2G2A	0.459671	<0.0001		KDELR3	0.491768	<0.0001
AREG	-0.493416	<0.0001		BMF	0.459631	<0.0001		SAA1	0.488625	<0.0001
ANXA7	-0.492084	<0.0001		DBNL	0.455508	<0.0001		HEXA	0.484428	<0.0001
ITGB5	-0.490816	<0.0001		SDCBP	0.454483	<0.0001		GCHFR	0.477577	<0.0001
M6PR	-0.488214	<0.0001		ARRB1	0.453695	<0.0001		CD36	0.47165	<0.0001
HPS1	-0.485724	<0.0001		AREG	0.45287	<0.0001		LTF	0.470836	<0.0001
ANXA13	-0.483655	<0.0001		PPT1	0.452629	<0.0001		PRDX6	0.470009	<0.0001
NUMB	-0.477943	<0.0001		SAA1	0.451729	<0.0001		IFNGR2	0.468226	<0.0001
SAA1	-0.47764	<0.0001						GPNMB	0.466069	<0.0001
LAMP2	-0.476087	<0.0001						POMC	0.46606	<0.0001
HP	-0.47028	<0.0001						PLA2G2A	0.463971	<0.0001
CAMP	-0.470053	<0.0001						GCH1	0.462634	<0.0001
LTF	-0.467978	<0.0001						HGF	0.462193	<0.0001
ARRDC2	-0.466525	<0.0001						B2M	0.461841	<0.0001
ORM1	-0.465546	<0.0001						SCARF1	0.461657	<0.0001
PLD1	-0.464657	<0.0001						CRISPLD2	0.456564	<0.0001
HGF	-0.462513	<0.0001						M6PR	0.45561	<0.0001
AGTRAP	-0.46183	<0.0001						HPS1	0.454259	<0.0001
ITM2B	-0.46112	<0.0001						SEPP1	0.454223	<0.0001
AP3S1	-0.46077	<0.0001						PLD1	0.453899	<0.0001
PLA2G2A	-0.459159	<0.0001						ATP6V0E1	0.451213	<0.0001
PRDX6	-0.45249	<0.0001						ATP6V1B2	0.450119	<0.0001
SEPP1	-0.451801	<0.0001						LMAN1	0.450093	<0.0001
ARAP1	-0.450897	<0.0001
NECAP2	-0.450745	<0.0001

## Sheet: Sheet3
49 common elements in "TCGA" and "CGGA":
NCF4
ARHGDIB
ITGB2
RAC2
RAB11FIP1
DAB2
ARHGAP30
CTSB
CTSC
SERPINA1
CTSZ
CYBB
MSR1
FCGR1A
CYBA
CORO1A
KCNQ1
BTK
DENND1C
C5AR1
RAB27A
FMNL1
F13A1
SLC11A1
CD163
IL15RA
RGS19
CFD
CD55
SLAMF1
NCF1
RIN3
CTSD
SIPA1
DSC2
HEXB
PECAM1
A2M
FASLG
HEXA
SERPING1
B2M
MEFV
IFNGR2
CD2AP
CXCR4
GCH1
ATP6V0E1
ITGB5

## Sheet: COX
CGGA seq GBM COX						TCGA seq GBM COX						5 common elements in "CGGA seq GBM" and "TCGA seq GBM":
coxph	HR	low95	high95	p-value		coxph	HR	low95	high95	p-value		P4HB
GNAI3	1.06839	1.03387	1.10407	7.91546e-05		PDIA4	1.82352	1.34446	2.47326	0.000111778		EMP2
GOLGA2	1.08375	1.04103	1.12822	8.87153e-05		PTPRN2	1.65521	1.2811	2.13857	0.000115746		SFN
RAB38	1.39103	1.17697	1.64404	0.000108372		LOXL1	1.29054	1.12941	1.47465	0.000177859		IGFBP2
MSR1	1.0546	1.02562	1.08441	0.000184828		FGFR1	1.56457	1.23129	1.98808	0.000250006		ITGB5
CXCR4	1.3787	1.15536	1.64521	0.000368685		FAM3C	1.72015	1.27325	2.3239	0.000409589
GRIA3	0.371949	0.214443	0.645143	0.000431883		FURIN	1.71729	1.2676	2.32652	0.000481831
GABBR1	0.698373	0.569523	0.856374	0.000560684		NDEL1	3.06229	1.62111	5.78469	0.000563397
ABCA3	0.957602	0.93379	0.982021	0.000745891		RAB11FIP5	1.77277	1.25667	2.50081	0.00110869
FMN2	0.918719	0.874219	0.965485	0.000818228		RARRES2	1.16964	1.0628	1.28723	0.00134565
SCG3	0.808736	0.713315	0.916921	0.000919766		KDELR2	1.83035	1.26204	2.65459	0.00143833
LAMP3	1.50908	1.17536	1.93754	0.00125062		HSPA5	1.76025	1.24243	2.4939	0.00146697
ECE2	4.1731	1.73293	10.0494	0.00144192		CKAP4	1.67915	1.21616	2.31839	0.00163837
CHGB	0.966112	0.945768	0.986894	0.00149867		PTPRN	1.17526	1.06251	1.29997	0.00169986
CTSC	1.0223	1.00834	1.03645	0.00166594		MYO1C	1.5394	1.16757	2.02964	0.00222619
RPN1	1.01465	1.00545	1.02393	0.00175359		IGFBP2	1.21471	1.07193	1.37651	0.00229837
RAB6B	0.96989	0.951251	0.988895	0.00201558		DEFA4	1.28319	1.092	1.50786	0.00245283
ENTPD7	1.77561	1.23332	2.55634	0.0020165		QSOX1	1.70584	1.20644	2.41196	0.00251183
NBR1	0.179218	0.0600239	0.535104	0.00206753		RAB3D	1.56174	1.16885	2.08667	0.00256746
EPN2	0.242205	0.0980448	0.598329	0.00211854		ITGB5	1.3776	1.11707	1.6989	0.00274451
GRIA4	0.184776	0.0621323	0.549509	0.00239201		MAP1LC3A	1.40461	1.12378	1.75563	0.0028326
BRCA2	1.82353	1.23731	2.68748	0.0023967		AHNAK2	1.15897	1.05176	1.2771	0.00289246
SLC11A1	1.0202	1.00709	1.03349	0.0024399		ELANE	1.18317	1.05911	1.32177	0.00292003
IFNGR2	1.01953	1.00658	1.03264	0.0030123		FAM109B	1.39515	1.11849	1.74025	0.00314774
PDE6D	0.961181	0.936015	0.987024	0.00344677		ATG9B	1.19061	1.06022	1.33703	0.00319726
CD2AP	1.16384	1.04996	1.29007	0.00387772		MMP14	1.28993	1.08896	1.528	0.00321732
NCF1	1.52789	1.14448	2.03974	0.00403568		SERPINE2	1.4424	1.12843	1.84374	0.00344842
SERPINE1	1.00258	1.00082	1.00435	0.00411836		HSP90B1	1.69988	1.19072	2.42677	0.0034893
P4HB	1.00242	1.00076	1.00409	0.00429328		MPO	1.17492	1.05417	1.30951	0.00357653
MYO6	0.916158	0.861768	0.973982	0.00504434		APLP2	1.89806	1.23082	2.92701	0.00373517
PLAT	1.15047	1.04254	1.26958	0.00528923		GANAB	2.08765	1.25296	3.47839	0.00471746
PLA2G2A	1.37832	1.09951	1.72782	0.00539179		EMP2	1.25732	1.07202	1.47465	0.00487873
EMP2	1.05791	1.01662	1.10088	0.00558484		KLK5	1.19201	1.05442	1.34755	0.00500333
SNTB2	1.23276	1.06286	1.42982	0.00568028		ITGA5	1.3626	1.09695	1.69258	0.00517016
SFN	1.16892	1.04607	1.30621	0.00587166		P4HB	1.61709	1.15248	2.26899	0.00541591
SLC4A7	6.31444	1.69318	23.5487	0.0060674		IZUMO1	0.774963	0.646051	0.929598	0.00602505
CPE	0.997667	0.996001	0.999336	0.00616437		MFF	0.539901	0.346846	0.840408	0.00633208
AP2S1	1.03024	1.00848	1.05248	0.00624338		CATSPER4	0.255288	0.0956284	0.681511	0.00642365
APBA2	0.687773	0.525852	0.899554	0.00627872		FES	1.38428	1.09174	1.7552	0.00726137
ARHGAP30	1.27652	1.07091	1.52161	0.00644073		HPS1	1.43344	1.10066	1.86682	0.00754929
DBH	2.34036	1.26843	4.31816	0.00651238		SFN	1.14357	1.03478	1.26379	0.00852902
PTCHD2	0.898558	0.831767	0.970713	0.0066432		FN1	1.29318	1.06749	1.56657	0.00860348
SEC24D	1.03621	1.00988	1.06322	0.00674667		EPB49	1.26715	1.06174	1.51231	0.00869531
GRIA2	0.343852	0.158558	0.745685	0.00687228		FSTL3	1.29062	1.06662	1.56166	0.00871373
BAIAP2L2	1.21314	1.05307	1.39753	0.00744538		CTSD	1.48806	1.10516	2.00361	0.00882434
NCF2	100819	19.8645	5.11687e+08	0.00813131		SERPINA5	1.14676	1.03443	1.2713	0.00922647
COPE	2.12197	1.21496	3.70609	0.0081854		CTSG	1.2675	1.05895	1.51713	0.00975424
IGFBP2	1.00126	1.00033	1.00219	0.00818993		AGFG1	0.417132	0.214587	0.810855	0.00993145
NTRK1	191864	23.0711	1.59557e+09	0.008254
HIP1R	0.979226	0.96407	0.99462	0.00834328
FZD5	1.20417	1.04844	1.38303	0.0085513
CAV2	83.2459	3.03743	2281.49	0.00885307
PALM	0.658181	0.479898	0.902696	0.00945668
GGA2	1.10265	1.02417	1.18713	0.00948458
ITGB5	1.01886	1.00457	1.03335	0.00954351

## Sheet: TCGA-4502A
Tumor_purity				Immune_Score				Stromal_Score				TCGA 4502A GBM COX
Sample	Correlation	p		Sample	Correlation	p		Sample	Correlation	p		coxph	HR	low95	high95	p-value
Tumor_purity	1	<0.0001		Immune_Score	1	<0.0001		Stromal_Score	1	<0.0001		IZUMO1	0.595261	0.485544	0.72977	6.0176e-07
ESTIMATE_Score	-0.999155	<0.0001		ESTIMATE_Score	0.971107	<0.0001		ESTIMATE_Score	0.909162	<0.0001		HSPA5	1.54324	1.28348	1.85558	3.95073e-06
Immune_Score	-0.968064	<0.0001		Tumor_purity	-0.968064	<0.0001		Immune_Score	0.78351	<0.0001		RARRES2	1.12616	1.06504	1.19079	3.00283e-05
Stromal_Score	-0.912271	<0.0001		CYBB	0.888598	<0.0001		Tumor_purity	-0.912271	<0.0001		RAB34	1.19736	1.09966	1.30373	3.35802e-05
CYBB	-0.85623	<0.0001		ARHGDIB	0.862482	<0.0001		COL1A1	0.743884	<0.0001		SERPING1	1.26516	1.1307	1.4156	4.08219e-05
ARHGDIB	-0.853271	<0.0001		ITGB2	0.861895	<0.0001		DAB2	0.726888	<0.0001		IFNGR2	1.47795	1.22296	1.7861	5.27628e-05
ITGB2	-0.830422	<0.0001		ARHGAP30	0.834019	<0.0001		ARHGDIB	0.715181	<0.0001		MAP1LC3A	1.28441	1.13274	1.45639	9.46399e-05
ARHGAP30	-0.827489	<0.0001		RAC2	0.82791	<0.0001		ARHGAP30	0.693817	<0.0001		CAMK2A	1.25789	1.11998	1.41279	0.000107825
RAC2	-0.803714	<0.0001		NCF2	0.820005	<0.0001		CYBB	0.681299	<0.0001		FES	1.33075	1.14891	1.54137	0.000138046
NCF2	-0.786387	<0.0001		DENND1C	0.801759	<0.0001		CTSZ	0.669383	<0.0001		SCG5	1.19748	1.0904	1.31509	0.000162891
DENND1C	-0.778036	<0.0001		BTK	0.786122	<0.0001		F13A1	0.668859	<0.0001		ANXA2	1.23099	1.10493	1.37142	0.000163131
CTSC	-0.759597	<0.0001		StromalScore	0.78351	<0.0001		ITGB2	0.661997	<0.0001		KDELR2	1.42192	1.17861	1.71545	0.000236709
DAB2	-0.750089	<0.0001		CAPG	0.773216	<0.0001		KCNQ1	0.658679	<0.0001		MSR1	1.15914	1.07022	1.25544	0.000287214
KCNQ1	-0.749499	<0.0001		NCF4	0.763009	<0.0001		CFD	0.655024	<0.0001		CLIP1	1.33241	1.14049	1.55663	0.000298503
CTSB	-0.744133	<0.0001		CTSC	0.757069	<0.0001		CTSC	0.640853	<0.0001		QSOX1	1.35018	1.14688	1.58953	0.000311205
CTSZ	-0.743315	<0.0001		HCK	0.754986	<0.0001		RAC2	0.640162	<0.0001		KIAA1199	1.18005	1.07822	1.29151	0.000323874
CFD	-0.74306	<0.0001		CD74	0.75055	<0.0001		FN1	0.63904	<0.0001		CYB5R1	1.27798	1.11688	1.46232	0.000359877
BTK	-0.729954	<0.0001		CTSB	0.744111	<0.0001		SEC24D	0.638376	<0.0001		AP1S3	1.38869	1.1559	1.66837	0.000452256
HCK	-0.721139	<0.0001		KCNQ1	0.742116	<0.0001		IGF1	0.63779	<0.0001		FAM3C	1.29136	1.1191	1.49012	0.000464434
NCF4	-0.721131	<0.0001		CFD	0.729957	<0.0001		FES	0.633308	<0.0001		HPS1	1.34618	1.1396	1.59022	0.000470044
CD74	-0.720549	<0.0001		CYBA	0.72448	<0.0001		CTSB	0.630966	<0.0001		ITGB5	1.24645	1.10159	1.41035	0.000474212
CAPG	-0.717578	<0.0001		CTSZ	0.722339	<0.0001		NCF2	0.630221	<0.0001		AP3M1	0.627166	0.482581	0.81507	0.000484328
FES	-0.717409	<0.0001		CCL2	0.708199	<0.0001		CXCR4	0.620509	<0.0001		PAM	1.29852	1.12095	1.50423	0.000498211
FCGR2B	-0.71718	<0.0001		FES	0.701214	<0.0001		DENND1C	0.619851	<0.0001		LOXL1	1.12441	1.05239	1.20137	0.000517418
F13A1	-0.715198	<0.0001		ACPP	0.700846	<0.0001		RAB11FIP1	0.619503	<0.0001		IGFBP2	1.1261	1.05213	1.20528	0.000613395
ACPP	-0.705905	<0.0001		DAB2	0.68997	<0.0001		SERPINF1	0.616612	<0.0001		SMPD1	1.35975	1.13789	1.62488	0.000721573
CCL2	-0.696212	<0.0001		MSR1	0.688117	<0.0001		ISLR	0.612013	<0.0001		CTSB	1.22137	1.0875	1.37172	0.000735019
RAB11FIP1	-0.683971	<0.0001		F13A1	0.681708	<0.0001		ACPP	0.602438	<0.0001		CD63	1.30979	1.11976	1.53205	0.000739806
MSR1	-0.683193	<0.0001		NCF1	0.673555	<0.0001		COLEC12	0.593143	<0.0001		AGTRAP	1.40053	1.15089	1.70433	0.000771055
CYBA	-0.682767	<0.0001		CORO1A	0.67084	<0.0001		FZD4	0.585164	<0.0001		CAMK2B	1.14133	1.05668	1.23277	0.000773863
CXCR4	-0.667532	<0.0001		IL15RA	0.670423	<0.0001		MSR1	0.582055	<0.0001		CCL2	1.11032	1.04456	1.18022	0.00078084
IL15RA	-0.652953	<0.0001		RAB11FIP1	0.65395	<0.0001		CCL2	0.581915	<0.0001		EMP2	1.17316	1.06862	1.28792	0.000797017
C5AR1	-0.638296	<0.0001		SLC11A1	0.652788	<0.0001		C5AR1	0.581754	<0.0001		AHNAK2	1.17472	1.06907	1.2908	0.000810428
GBP5	-0.631388	<0.0001		CXCR4	0.643582	<0.0001		CD74	0.578258	<0.0001		MCFD2	1.37341	1.14033	1.65414	0.000826193
SLC11A1	-0.630871	<0.0001		FMNL1	0.639382	<0.0001		ANXA11	0.577597	<0.0001		PPBP	1.11903	1.04693	1.19609	0.00093422
IGF1	-0.622334	<0.0001		GBP5	0.625682	<0.0001		HCK	0.569357	<0.0001		FYCO1	1.28879	1.10885	1.49794	0.000944532
IL10	-0.621552	<0.0001		RIN3	0.625276	<0.0001		RAB27A	0.568923	<0.0001		ERBB2	1.25564	1.09534	1.43941	0.00108783
SERPINF1	-0.620472	<0.0001		B2M	0.62523	<0.0001		CD93	0.560455	<0.0001		SEC24D	1.22632	1.08373	1.38767	0.00121657
NCF1	-0.619511	<0.0001		CTSH	0.62435	<0.0001		SLAMF1	0.560175	<0.0001		CAPG	1.20832	1.07687	1.35581	0.0012805
RIN3	-0.618407	<0.0001		MYO7A	0.622202	<0.0001		A2M	0.560126	<0.0001		PCSK1	1.11428	1.04304	1.19038	0.00132715
MYO7A	-0.618337	<0.0001		C5AR1	0.61367	<0.0001		COPZ2	0.557171	<0.0001		SCG2	1.12763	1.04779	1.21356	0.00134612
ANXA11	-0.616955	<0.0001		OPRL1	0.607379	<0.0001		GBP5	0.553774	<0.0001		PTCH1	0.782293	0.673243	0.909006	0.00134811
CTSH	-0.612854	<0.0001		SIPA1	0.604693	<0.0001		MARCO	0.551969	<0.0001		SERPINA3	1.13072	1.04884	1.219	0.00135938
FMNL1	-0.604729	<0.0001		IFNGR2	0.603572	<0.0001		GPNMB	0.550555	<0.0001		RAB11FIP5	1.34826	1.12256	1.61933	0.0013896
SIPA1	-0.603511	<0.0001		FAS	0.596265	<0.0001		ITGB1	0.549976	<0.0001		RPH3A	1.14637	1.05417	1.24665	0.00140857
RAB27A	-0.601683	<0.0001		RAB20	0.59396	<0.0001		NCF4	0.546768	<0.0001		KCNA1	1.18927	1.06867	1.32348	0.00148648
SERPING1	-0.597421	<0.0001		CTSD	0.593095	<0.0001		ITGA1	0.546659	<0.0001		PDGFA	1.13819	1.05071	1.23297	0.00151366
FAS	-0.597115	<0.0001		SERPING1	0.587318	<0.0001		LNPEP	0.543128	<0.0001		FAM109B	1.5034	1.16757	1.93582	0.00157204
CORO1A	-0.595763	<0.0001		ANXA11	0.58319	<0.0001		SERPING1	0.540765	<0.0001		PLAT	1.15746	1.05693	1.26756	0.00160897
SLAMF1	-0.593799	<0.0001		SERPINA1	0.581999	<0.0001		NRP1	0.537183	<0.0001		DLL1	0.819387	0.723177	0.928396	0.0017731
LNPEP	-0.589527	<0.0001		CD59	0.577359	<0.0001		CAPG	0.533427	<0.0001		DNM1	1.17762	1.06256	1.30515	0.00182917
COPZ2	-0.586782	<0.0001		IL1B	0.571344	<0.0001		BTK	0.532303	<0.0001		PRSS12	0.826395	0.732784	0.931966	0.0018795
COL1A1	-0.584007	<0.0001		SERPINF1	0.566623	<0.0001		FASLG	0.528388	<0.0001		CXXC4	0.903823	0.847687	0.963676	0.00199548
IL6	-0.58265	<0.0001		HEXB	0.566391	<0.0001		CD2AP	0.526004	<0.0001		BET1	1.23499	1.08008	1.41212	0.00202548
GPNMB	-0.582081	<0.0001		LNPEP	0.561232	<0.0001		MCFD2	0.525732	<0.0001		ECE2	1.24469	1.08293	1.4306	0.0020582
A2M	-0.579599	<0.0001		RAB27A	0.559822	<0.0001		KDELR3	0.524811	<0.0001		HAP1	1.49622	1.15776	1.93362	0.00207351
MARCO	-0.573694	<0.0001		COPZ2	0.557275	<0.0001		FAS	0.519937	<0.0001		AQP6	1.27304	1.09014	1.48662	0.00228378
IFNGR2	-0.571426	<0.0001		IGF1	0.555571	<0.0001		IL15RA	0.518807	<0.0001		PDIA4	1.31704	1.10212	1.57388	0.00244836
HEXB	-0.571203	<0.0001		HEXA	0.554968	<0.0001		PDGFRB	0.515514	<0.0001		ERP29	1.40336	1.12433	1.75165	0.00273537
SEC24D	-0.570961	<0.0001		SLAMF1	0.554802	<0.0001		ITGA5	0.514691	<0.0001		APLP2	1.32093	1.10049	1.58552	0.00280871
CD59	-0.56598	<0.0001		GPNMB	0.55378	<0.0001		RAB43	0.5142	<0.0001		ARRDC4	1.15543	1.05095	1.27031	0.00281265
COLEC12	-0.565645	<0.0001		ARRB2	0.54583	<0.0001		ITGB5	0.512311	<0.0001		M6PR	1.36147	1.1111	1.66826	0.00292025
MCFD2	-0.563466	<0.0001		A2M	0.539618	<0.0001		RIN3	0.511613	<0.0001		ANXA1	1.13396	1.04342	1.23235	0.00306549
B2M	-0.562023	<0.0001		MCFD2	0.539518	<0.0001		MYO7A	0.510559	<0.0001		NOSTRIN	0.736239	0.600275	0.902999	0.0032877
CTSD	-0.560454	<0.0001		HFE	0.53772	<0.0001		SIPA1	0.509627	<0.0001		CADPS2	1.14312	1.04515	1.25027	0.00343419
CCL18	-0.555476	<0.0001		APH1B	0.536305	<0.0001		SLC11A1	0.506795	<0.0001		PTPRN	1.19206	1.05952	1.34119	0.00348623
OPRL1	-0.551409	<0.0001		FCGR1A	0.535202	<0.0001		CYBA	0.505797	<0.0001		CTTNBP2	0.87192	0.795115	0.956145	0.00357798
RAB43	-0.542752	<0.0001		MARCO	0.535127	<0.0001		CTSH	0.502252	<0.0001		ITGA5	1.26407	1.07917	1.48065	0.00368098
IL1B	-0.541094	<0.0001		RAB32	0.534846	<0.0001		PHACTR2	0.499116	<0.0001		BICD1	1.23095	1.06974	1.41646	0.00371744
FASLG	-0.538665	<0.0001		RILP	0.527713	<0.0001		HEXB	0.494613	<0.0001		GRIA1	1.13047	1.04056	1.22816	0.00373051
CD2AP	-0.538553	<0.0001		SERPINA3	0.52379	<0.0001		HGF	0.487962	<0.0001		NCF2	1.15718	1.04843	1.27722	0.00374296
FN1	-0.534074	<0.0001		ANXA1	0.52215	<0.0001		SAA1	0.479947	<0.0001		ABCA1	1.19119	1.05779	1.34142	0.00388951
HEXA	-0.533882	<0.0001		ANXA2	0.515087	<0.0001		ADAM10	0.479272	<0.0001		LRGUK	1.25351	1.07393	1.46311	0.00418161
NRP1	-0.531041	<0.0001		RGS19	0.514941	<0.0001		BGN	0.478683	<0.0001		ARL14	0.833448	0.735604	0.944307	0.0042453
SERPINA1	-0.528572	<0.0001		AGTRAP	0.512631	<0.0001		DYSF	0.478617	<0.0001		HSP90B1	1.30801	1.08709	1.57384	0.00444734
RAB20	-0.527196	<0.0001		LAMP2	0.512403	<0.0001		F11R	0.477471	<0.0001		INPP5B	0.604973	0.427873	0.855377	0.00445592
SAA1	-0.526974	<0.0001		SAA1	0.511453	<0.0001		CD36	0.476859	<0.0001		MARCO	1.09433	1.02808	1.16485	0.00466902
RAB32	-0.525525	<0.0001		RAB43	0.510287	<0.0001		CD59	0.472606	<0.0001		SCYL2	1.4369	1.11666	1.84898	0.00483734
ITGA5	-0.520023	<0.0001		ADAM8	0.507042	<0.0001		ANXA13	0.471142	<0.0001		NGFR	1.20296	1.05771	1.36815	0.00488434
ANXA2	-0.517333	<0.0001		LTF	0.50652	<0.0001		LOXL1	0.467163	<0.0001		ANXA11	1.23673	1.06628	1.43442	0.00498296
ISLR	-0.51585	<0.0001		ACRBP	0.503403	<0.0001		SLC30A7	0.466401	<0.0001		FAS	1.11938	1.03379	1.21207	0.00545959
F11R	-0.514394	<0.0001		NUMB	0.498865	<0.0001		PLD1	0.464654	<0.0001		CD59	1.27165	1.07278	1.50739	0.00561207
HFE	-0.512126	<0.0001		COLEC12	0.498263	<0.0001		ADAMTS1	0.46367	<0.0001		ANG	1.16781	1.04632	1.3034	0.00564201
LTF	-0.51073	<0.0001		F11R	0.496309	<0.0001		SELP	0.456948	<0.0001		BAIAP2	1.44349	1.11105	1.87539	0.00598709
NUMB	-0.509832	<0.0001		SH3GLB1	0.495764	<0.0001		MALL	0.455675	<0.0001		SLC11A1	1.17681	1.04772	1.3218	0.00602528
ARRB2	-0.50901	<0.0001		POMC	0.494924	<0.0001		AREG	0.454779	<0.0001		PTPRN2	1.2688	1.07017	1.5043	0.00613173
ADAM8	-0.506144	<0.0001		CD2AP	0.493484	<0.0001		NUMB	0.454435	<0.0001		SLC30A8	0.78214	0.65599	0.932551	0.00617934
ITGB5	-0.504836	<0.0001		FASLG	0.490846	<0.0001		RHOQ	0.450442	<0.0001		AMOTL2	0.88723	0.814325	0.966661	0.00623763
SH3GLB1	-0.503704	<0.0001		ATP6V0E1	0.490617	<0.0001						HEXB	1.22915	1.05995	1.42535	0.00632388
ANXA1	-0.503169	<0.0001		GAS6	0.490053	<0.0001						LGALS3BP	1.26401	1.06806	1.49592	0.00640974
LAMP2	-0.496594	<0.0001		SEC24D	0.480268	<0.0001						C1orf88	1.12678	1.03337	1.22863	0.00686137
APH1B	-0.495515	<0.0001		NRP1	0.4786	<0.0001						LAMP3	1.14052	1.03638	1.25513	0.00711384
PLD1	-0.489267	<0.0001		ITGA5	0.472392	<0.0001						COPZ2	1.14215	1.03642	1.25867	0.00732381
GAS6	-0.488148	<0.0001		PLA2G2A	0.463659	<0.0001						EPS15	1.282	1.06826	1.53851	0.00759699
HGF	-0.482972	<0.0001		PROS1	0.463006	<0.0001						ACRV1	0.820409	0.708986	0.949343	0.00786098
ADAM10	-0.482851	<0.0001		ANG	0.46019	<0.0001						RAB3B	0.843857	0.744498	0.956476	0.00790285
ACRBP	-0.480408	<0.0001		PLD1	0.458875	<0.0001						NDEL1	1.44657	1.10019	1.90202	0.00820155
PROS1	-0.479224	<0.0001		ITGB5	0.457177	<0.0001						CNIH3	1.16076	1.03923	1.29651	0.0082427
SERPINA3	-0.476144	<0.0001		SERPINE1	0.456602	<0.0001						RAB31	1.22903	1.05416	1.43291	0.00845072
CD93	-0.476085	<0.0001		NAPSA	0.455812	<0.0001						RILP	1.20011	1.04668	1.37602	0.00895545
FZD4	-0.474066	<0.0001		CAMP	0.450182	<0.0001						NCF1	1.18554	1.04289	1.34771	0.00926792
PLA2G2A	-0.469603	<0.0001										RAC2	1.21507	1.0489	1.40756	0.009426
FCGR1A	-0.468714	<0.0001
SERPINE1	-0.468695	<0.0001
KDELR3	-0.462139	<0.0001
PRF1	-0.461182	<0.0001
CAMP	-0.459778	<0.0001
AREG	-0.458952	<0.0001
RILP	-0.458342	<0.0001
AGTRAP	-0.453973	<0.0001
DYSF	-0.453744	<0.0001
ITGB1	-0.453455	<0.0001
BMF	-0.450818	<0.0001
RGS19	-0.450792	<0.0001
