# Supplementary material for: Integrin Beta 5 Is a Prognostic Biomarker and Potential Therapeutic Target in Glioblastoma
Source: Front Oncol. 2019 Sep 20;9:904. doi: 10.3389/fonc.2019.00904 (PMC6764112; doi:10.3389/fonc.2019.00904)
Supplement: Table S5 — Genes positively correlated with high ITGB5 expression in CGGA and TCGA GBM RNAseq datasets. [file Table_5.XLSX]

## Sheet: Sheet1
1043 overlapping genes in CGGA and TCGA GBM RNAseq datasets
ITGB5
A2M
ABCD1
BTK
SERPING1
C3
COL1A1
COL1A2
COL3A1
COL5A1
CP
CSTB
CYBA
CYP1B1
DPYD
F13A1
FAH
FUCA1
GUSB
CFH
HPS1
ICAM1
CFI
IL2RG
ITGB2
JAK3
KCNQ1
KCNE1
LYZ
MICA
MTTP
MYO7A
NAGA
NCF1
SERPINA1
PKD2
PLOD1
PROS1
TGFBI
THBD
WAS
CDKN1A
TPP1
CSF2RB
CYBB
IL2RA
IL4R
LTBP2
PSEN2
AMPD3
C1QB
FBP1
GALNS
HEXA
HEXB
MAN2B1
SMPD1
FCGR1A
IL10
SLC11A1
CD14
SERPINE1
CD59
CD4
BDKRB2
IL10RB
NCF4
ITGAM
SOD2
IL11
TGFB1
ANXA1
BLVRB
CD3E
CYP27A1
GAS6
HTR7
IL1R1
IL2RB
ITGA4
ITGB7
NQO1
P4HB
PAM
PLA2G5
PLOD2
PPIC
PTGER2
PTGER4
CD44
RAB11FIP1
ANXA2
C1orf173
KCTD11
ARHGEF35
METRNL
ITGA11
SP140
GPNMB
PLAUR
NFKBIZ
RHBDF2
RPS6KA1
APOBEC3F
PLA2R1
HCST
GPX8
STEAP3
PICALM
RBPMS
SMPDL3B
CADPS2
DNASE1L1
PTPLAD2
FAM26F
ARSI
AGPAT2
DCTD
LSP1
TCTEX1D4
EIF2AK4
ODF3B
CARD16
CYB561
P4HA2
MYADM
NRP1
RUNX2
CD276
TGFBR2
CD74
TSPAN4
ARHGAP30
ARHGAP24
PLEKHG1
RUNX3
PLD3
FAM198B
RNLS
TMEM150A
LIMK2
MAF
SPINT1
KYNU
ERP29
ITPRIPL2
FAM129B
SIL1
PRPS2
ZBTB7C
MPEG1
RGS19
FHL2
CBLN3
CD37
CD68
ARAP1
ADAMTSL1
CYLD
SLC16A3
CAST
PSAP
PVRL2
SLA
TCN1
TNFRSF1A
TNFRSF1B
SEC31A
NFKB2
TNFAIP8
GLB1
CASP8
ARHGAP9
SP100
GXYLT2
ZBTB38
BICC1
SPI1
PXN
DSE
LILRB3
CD33
FAM86B1
TMEM214
PLOD3
GCNT1
HRH1
HDAC7
CEACAM21
AMICA1
IRF5
RBM47
BET1L
ACPP
EHBP1L1
CPPED1
C7orf57
SPATS2L
CXCL16
ACTB
TBC1D8
DTX2
IMPDH1
FLNA
FBXL13
LYN
SCIN
TYMP
C1QC
CTSC
ITGAL
MGAT1
PLIN2
RUNX1
ESR1
PPM1M
CD99
SIRPB2
CCR2
ADPRH
SLC7A7
RNF19B
CYBRD1
FLNC
NCF2
CTSA
SULF1
TC2N
SYNPO2
AEBP1
LTBP3
PITPNM1
HEPH
PDLIM4
AFP
LEPREL1
GBP5
SARDH
SLC39A8
ABI3
SLC2A5
FCGR2A
SGMS2
LITAF
BTBD19
PARVG
FAM86B2
TRAF3IP1
SQSTM1
CMKLR1
PDK3
SLC10A3
MLKL
CTF1
STRA6
HSD3B7
AMIGO2
ABCC3
DOK3
VMO1
SSC5D
SLC35C1
SLC37A2
ZDHHC7
C2
ANGPT1
NEK11
PARP9
PODNL1
ABHD14B
HRASLS5
ANPEP
ANXA4
CCDC81
ANXA11
PLBD2
PLEKHA4
SH2D2A
CYBASC3
SYNC
VSIG10L
CASS4
ARHGAP4
BIRC3
NFKB1
SPINT2
PALLD
LEF1
SYNPO
CLCF1
MFSD1
WWTR1
OSMR
CUL7
MCFD2
NUDT16
IL16
CAV1
TCTN1
OSBPL10
FGFR1
SH2D4A
ARHGDIB
AOAH
SRPR
PIGT
ESYT1
RNF135
DOCK8
TNFSF10
FPR1
CORO1A
PTPN22
LIMS1
MR1
LY96
ECM2
PRDM1
SIGLEC9
TNFSF13
NLRC4
CPD
KIF16B
SLC16A4
RAB43
TGOLN2
CD86
PTPN2
CASP4
VNN2
MAK
FYB
MS4A4A
IL15RA
FAM20A
MAPKAPK3
TNFSF8
GIMAP6
MAP3K8
DAB2
MS4A6A
CD40
CREB3L2
ALPK1
SLC24A1
CD6
C11orf45
CAPG
ALOX5
EMR1
TBC1D10C
POLD4
LIF
VSIG4
CTSL1
IL4I1
CCDC74A
SPATA20
PTPRC
TNFAIP3
NTAN1
TFPI2
EMR2
APEX2
DENND2D
CHI3L1
CLIC1
CCR1
CREBL2
CTSO
CTSZ
DGKA
DNAH5
DNAH9
DNASE2
DOK1
EMP1
EMP2
EMP3
GPC4
B4GALT1
GPR39
HSPB1
CYR61
IL10RA
IL13RA1
ACP2
AHNAK
AIF1
AIM1
AREG
RHOG
ARSD
AXL
CFB
BGN
C1R
C1S
C5AR1
CD1D
CD2
CD72
CDH11
CEACAM4
CCR7
COL6A1
COL6A2
COL8A1
COL15A1
CTSB
CTSD
CFD
ETV6
FBLN1
FMO4
FPR3
FUT4
GCLM
GNA15
GRN
GZMK
HK3
IGFBP6
IL7R
IRF2
ITGA5
LAIR1
LAMB1
LAMB2
LAMC1
LCP1
LOX
LOXL2
LRPAP1
LTB
LTBR
MAFK
MMP19
MNDA
MSN
MSR1
MYH9
SLC22A18
FURIN
PAPPA
PAWR
PDE6G
PLAU
PLCG2
PLEK
PLP2
SRGN
MAPK13
PYGL
RAC2
RAP2B
RARRES1
RARRES2
RCN1
RNASE2
RNASE3
S100A4
S100A10
SAT1
CCL2
CCL5
SDC2
SECTM1
ST3GAL1
SLAMF1
SLC9A1
SOAT1
SOD3
UAP1
STAT3
STAT5A
SVIL
TCEA3
NFE2L1
TEC
TFAP2C
THBS1
THBS2
TIMP1
TLR1
TLR2
TLR5
HSP90B1
TRIP6
TRPM2
TXK
UPP1
VASP
ADAM12
HMGA2
FZD1
TAGLN2
GPR65
CST7
BHLHE40
KMO
RNASET2
VAMP8
STX11
S1PR4
B3GALT4
TRADD
RIPK1
TNFSF14
TNFRSF14
TNFRSF6B
TNFRSF10D
TNFRSF10C
TNFRSF10A
CREG1
IQGAP1
NRP2
FCGBP
IER3
BCL10
MBD2
STBD1
SOCS3
DOK2
PSTPIP1
GJB2
C3AR1
PLK3
CTSS
DUSP3
EFNB2
F2RL2
FCER1G
KCNMB1
SERPINB9
CD163
CHST2
CYTIP
NFE2L3
RIN1
BNIP2
BST1
CNN2
CTBS
DAP
FAP
GALNT2
ROR2
RPS6KA3
VNN1
MAP3K6
DIRAS3
MAPKAPK2
VAMP3
LPXN
ARHGAP29
KCNK6
HOMER2
PIGB
PTGES
PRDX6
PDIA4
RAB36
DOCK2
DSC2
GPR183
IBSP
MMP14
MYO1E
PCYT1A
PDCD1
PIK3CD
PRF1
WDR1
MVP
CLEC2B
ATP2A3
BCL3
CEBPD
COL8A2
CSF1R
CSTA
EFNA4
ELK3
EPHA1
FOSL2
GCHFR
PDIA3
HCLS1
NCKAP1L
HSPA5
LCK
ARHGEF5
FOSL1
RASSF9
MAFB
SH2B3
TOM1L1
IL12RB1
ISLR
KRT7
LCP2
LGALS3BP
LMAN1
LOXL1
CD180
NKG7
RNASE6
S100A11
SLC1A5
ST8SIA4
GPR55
SCAMP2
ARPC1B
EBI3
LHFPL2
CD96
FSTL3
FMNL1
MAN1A1
MANBA
MMP11
TCIRG1
MRC2
HS3ST3A1
TLR6
NOD1
MYL9
CD7
PRICKLE3
NUCB1
PRKCD
PRKCH
DNAJC3
RRAS
TLN1
TNFAIP2
IFI30
CLEC10A
CRTAP
BATF
PROCR
NPC2
IFITM2
PARP4
MYL12A
RGS14
EVI2B
RELB
DYNLT3
ZNF217
B3GNT2
SLC12A7
CD300C
FGL2
SIPA1
SNTB2
LAPTM5
MARCO
MALT1
PDIA5
CKAP4
GLIPR1
KDELR3
RIPK3
SLC2A3
SLC5A3
ADAMTS1
EMILIN1
CAPN11
FSTL1
PRSS23
IRAK3
SLCO2B1
FKBP9
TWF2
LGALS9
CD93
BACE2
CD2AP
PTRF
HMHA1
PLA2G15
MYO1F
OSTF1
PLXNB2
ICMT
PSD4
FHOD1
CLEC5A
PYCARD
ZDHHC1
GMPPB
SEC61A1
CYTH4
SLC25A24
NRBP1
PILRA
MYOF
LRP10
FXYD5
CD5
IMPA2
ADAMTS2
MGAT4B
QPRT
IL17RA
SIGLEC7
DAPP1
LAMP3
CIDEB
SIT1
SRPX2
VENTX
P2RY10
APOBEC3C
TMOD3
GALNT5
LATS2
RHOD
EHD2
EDEM1
ACAP1
KIAA0247
TRIM14
SEC24D
TRANK1
KLHL21
CHSY1
DENND3
SWAP70
TBC1D2B
PLXND1
STAB1
RFTN1
MESDC2
SEL1L3
FKBP15
MAN2B2
MXRA5
PAMR1
OLFML2B
RAB11FIP5
C2CD2
REXO2
CCDC69
TES
TXNDC11
CALHM2
HEBP1
C1QA
TRPV2
SNX9
ACSL5
CYB5R1
NAGPA
BIN2
TRAT1
COPZ2
C1RL
TLR7
SLC15A3
TNFRSF12A
ZAK
EFEMP2
F11R
TMED9
PARP14
BMP2K
KCTD9
BNC2
SAMD9
TBC1D8B
FLVCR2
DUSP23
SSH3
TTC12
WIPI1
IFT57
ANO1
XKR8
PARVA
RNPEPL1
GIMAP4
SPTLC3
MCTP2
DRAM1
GIMAP5
ADAP2
PI4K2A
SLC16A10
NANS
ERRFI1
HOXB6
C9orf9
SH3BP1
SH3TC1
SASH3
CHPF2
ADAMTSL4
APBB1IP
KIAA1217
SUSD2
CRTAM
SLAMF8
PMEPA1
DUSP22
RNPEP
FAM20C
GPR84
MAN1C1
CD248
RETN
TTC7A
OSM
ESYT2
HEG1
KIAA1257
SHROOM3
WDFY4
PDLIM1
IFITM3
ZNFX1
RNASEL
SLC30A1
SQRDL
TMEM8A
CHST6
TRIM34
TRPV4
SCPEP1
TICAM2
IL21R
ST14
DEF6
SLC17A9
PERP
RBKS
SAMSN1
TMBIM1
C10orf54
NOD2
XYLT2
RAB38
KCNK15
FNDC3B
RASAL3
UBE2Z
TMEM109
LILRA6
TMEM43
GLB1L
FYCO1
ARHGAP10
GAL3ST4
GALNT12
C14orf169
LRRK1
GLT25D1
GSDMD
NIPAL2
C11orf63
PLBD1
RIN3
DENND1C
DNAJC22
SLC24A6
CXorf21
EFHC2
ITPKC
TRAF3IP3
PDCD1LG2
COL18A1
CYP2S1
BHLHE41
AKNA
SLC2A10
UNC93B1
NUAK2
ADAMTS12
TRIM56
SH3BGRL3
FERMT3
RSPH3
FUCA2
C10orf11
B3GNT5
PLEKHN1
SLC41A2
LOXL4
MFSD7
FAM188B
C9orf64
CARD11
CC2D1B
CARD6
LOXL3
AGPAT9
HAVCR2
AIFM2
ZDHHC12
PLXDC2
LACTB
C11orf70
MYO1G
CALD1
CCDC102A
PML
B3GNT9
FAM78A
TNKS1BP1
ARHGAP18
CARD9
ADCK2
RCSD1
FHAD1
CATSPER1
FN1
PTPN6
PTPN7
SRXN1
FAM65C
DCBLD2
COLEC12
GIMAP1
RGS18
LRRC15
DTX3L
FAM114A1
SP140L
CMTM7
AHNAK2
KLHDC7B
VASN
KCTD12
ARL11
TLR8
SPATA17
GALM
EHD4
CMTM3
CYB5D1
SLFN5
PRKCDBP
TMEM106A
RILPL2
MAP2K3
WDR63
LRRC25
SLC25A43
NFAM1
ORAI3
PIK3AP1
KLHDC7A
UBXN10
PQLC3
HGSNAT
TMC8
WBSCR27
FSIP1
TCTEX1D1
GAPT
ZCCHC5
ABCA13
SAMD9L
CNPY4
COL22A1
PLB1
FBLN7
GIMAP7
SNX33
SNX20
TMEM86A
SLC16A11
LRIG3
IKBIP
HTRA4
KDELC2
EVC
RDH10
TAPBP
CACNA2D4
FGD2
C11orf35
RNF149
CRB2
CD300LB
C1orf162
GIMAP8
C16orf54
P2RY8
RASSF3
TMEM26
OAF
TMEM102
CD300E
TMCO4
GPR141
C2orf50
ANKRD42
RASSF5
RNF144B
TICAM1
MICALL2
RAB27A
CLDN23
ESPNL
CLEC7A
ABHD15
GPRIN3
TMEM173
EMB
VSTM1
TPRG1
ANKRD45
B3GNT8
LRRC33
SLC16A13
ZNF474
ERICH1
ZC3H12D
HTR7P1
NUDT16P1
NCF1C
HSPA7
C21orf88
TYROBP
TNFSF12
ZBTB7B
FCGR2C
SERPINB1
FGFRL1
ALOX5AP
COL6A3
EVC2
SPAG1
LCTL
C3orf55
COL13A1
VDR
KRT80
C3orf52
IKZF1
